# Supplementary material for: Incidence patterns of rare cancer in southeast Asian and western Pacific countries (RARECAREnet Asia project): a study using population-based cancer registry data, 2011–2015
Source: Lancet Reg Health Southeast Asia. 2025 Sep 12;41:100670. doi: 10.1016/j.lansea.2025.100670 (PMC12862140; doi:10.1016/j.lansea.2025.100670)
Supplement: Supplementary Table S1 [file mmc1.xlsx]

## Sheet: Data Quality
LIST	Thailand					Malaysia
	Total	Microscopically verified	%MV	%NOS		Total	Microscopically verified	%MV	%NOS
1 EPITHELIAL TUMOURS OF NASAL CAVITY AND SINUSES	43	40	93.0233	18.6047		276	268	97.1014	21.7391
1 EPITHELIAL TUMOURS OF NASOPHARYNX	341	323	94.7214	8.5044		4478	4427	98.8611	25.2568
1 EPITHELIAL TUMOURS OF MAJOR SALIVARY GLANDS AND SALIVARY-GLAND TYPE TUMOURS	129	123	95.3488	12.4031		825	814	98.6667	10.4242
1 EPITHELIAL TUMOURS OF HYPOPHARYNX AND LARYNX	255	233	91.3725	10.1961		1071	1052	98.226	12.3249
1 EPITHELIAL TUMOURS OF OROPHARYNX	184	176	95.6522	7.06522		535	528	98.6916	9.90654
1 EPITHELIAL TUMOURS OF ORAL CAVITY AND LIP	413	393	95.1574	5.32688		1636	1625	99.3276	5.80685
1 EPITHELIAL TUMOURS OF OESOPHAGUS	217	184	84.7926	17.0507		1120	1084	96.7857	14.4643
1 EPITHELIAL TUMOURS OF STOMACH	935	821	87.8075	13.4759		2879	2804	97.3949	10.9413
1 EPITHELIAL TUMOURS OF SMALL INTESTINE	35	29	82.8571	22.8571		222	212	95.4955	18.9189
1 EPITHELIAL TUMOURS OF COLON (including appendix)	1896	1657	87.3945	13.1329		9719	9503	97.7775	10.5464
1 EPITHELIAL TUMOURS OF RECTUM	1070	981	91.6822	9.34579		4724	4644	98.3065	8.89077
1 EPITHELIAL TUMOURS OF ANAL CANAL	67	63	94.0299	5.97015		255	248	97.2549	7.45098
1 EPITHELIAL TUMOURS OF PANCREAS	509	176	34.5776	68.1729		1903	1550	81.4503	42.8797
1 EPITHELIAL TUMOURS OF LIVER AND INTRAEPATIC BILE TRACT (IBT)	4703	851	18.0948	83.3298		3996	2901	72.5976	7.00701
1 EPITHELIAL TUMOURS OF GALLBLADDER AND EXTRAHEPATIC BILIARY TRACT (EBT)	506	253	50	50.9881		1044	933	89.3678	25
1 EPITHELIAL TUMOURS OF TRACHEA	5	5	100	0		16	15	93.75	12.5
1 EPITHELIAL TUMOURS OF LUNG	5395	2857	52.9564	49.8795		10938	9704	88.7182	25.7177
1 EPITHELIAL TUMOURS OF THYMUS	7	7	100	0		107	106	99.0654	5.60748
1 EPITHELIAL TUMOURS OF BREAST	3240	3137	96.821	4.01235		20823	20649	99.1644	9.34544
1 EPITHELIAL TUMOURS OF CORPUS UTERI	496	485	97.7823	2.21774		2523	2496	98.9298	7.57035
1 EPITHELIAL TUMOURS OF CERVIX UTERI	1238	1189	96.042	4.44265		3985	3935	98.7453	8.85822
1 EPITHELIAL TUMOURS OF OVARY AND FALLOPPIAN TUBE	454	400	88.1057	14.978		3186	3033	95.1977	18.3302
1 NON EPITHELIAL TUMOURS OF OVARY	36	36	100	0		333	333	100	0
1 EPITHELIAL TUMOURS OF VULVA AND VAGINA	72	70	97.2222	4.16667		224	219	97.7679	9.82143
1 TROPHOBLASTIC TUMOURS OF PLACENTA	9	5	55.5556	44.4444		77	77	100	0
1 EPITHELIAL TUMOURS OF PROSTATE	766	698	91.1227	16.3185		3948	3816	96.6565	12.0314
1 TESTICULAR AND PARATESTICULAR CANCERS	31	25	80.6452	19.3548		493	484	98.1744	2.43408
1 EPITHELIAL TUMOURS OF PENIS	104	102	98.0769	1.92308		115	114	99.1304	5.21739
1 EPITHELIAL TUMOURS OF KIDNEY	242	179	73.9669	28.5124		1625	1554	95.6308	9.96923
1 EPITHELIAL TUMOURS OF PELVIS AND URETER	111	99	89.1892	13.5135		140	137	97.8571	10.7143
1 EPITHELIAL TUMOURS OF URETHRA	12	11	91.6667	16.6667		11	11	100	9.09091
1 EPITHELIAL TUMOURS OF BLADDER	672	605	90.0298	10.7143		2047	1992	97.3131	12.9458
1 EPITHELIAL TUMOURS OF EYE AND ADNEXA	25	22	88	16		46	42	91.3043	23.913
1 EPITHELIAL TUMOURS OF MIDDLE EAR	1	1	100	0		34	34	100	20.5882
1 MALIGNANT MESOTHELIOMA	5	5	100	0		45	45	100	0
1 MALIGNANT SKIN MELANOMA	96	96	100	0		312	309	99.0385	0
1 MALIGNANT MELANOMA OF MUCOSA AND EXTRACUTANEOUS	8	8	100	0		25	25	100	0
1 MALIGNANT MELANOMA OF UVEA	5	5	100	0		3	3	100	0
1 EPITHELIAL TUMOURS OF SKIN	874	874	100	0		2620	2620	100	0
1 ADNEXAL CARCINOMAS OF SKIN	25	25	100	0		156	156	100	0
1 NEUROBLASTOMA AND GANGLIONEUROBLASTOMA	8	8	100	0		69	67	97.1014	0
1 NEPHROBLASTOMA	7	7	100	0		59	57	96.6102	0
1 EMBRYONAL TUMOURS OF EYE	12	12	100	0		104	90	86.5385	0
1 HEPATOBLASTOMA	3	3	100	0		53	53	100	0
1 PLEUROPULMONARY BLASTOMA	0	0	NA	NA		2	2	100	0
1 PANCREATOBLASTOMA	0	0	NA	NA		25	25	100	0
1 OLFACTORY NEUROBLASTOMA	3	3	100	0		30	30	100	0
1 ODONTOGENIC MALIGNANT TUMOURS	1	1	100	0		36	36	100	0
1 EXTRAGONADAL GERM CELL TUMOURS	28	28	100	0		236	236	100	0
1 SOFT TISSUE SARCOMA	314	314	100	6.05096		1943	1934	99.5368	17.756
1 BONE SARCOMA	74	74	100	1.35135		749	748	99.8665	6.80908
1 GASTROINTESTINAL STROMAL SARCOMA	57	57	100	0		311	310	99.6785	0
1 KAPOSI S SARCOMA	20	20	100	0		35	35	100	0
1 NET GEP	65	65	100	0		230	230	100	0
1 NET LUNG	9	9	100	0		19	19	100	0
1 NET OTHER SITES	84	84	100	0		227	227	100	0
1 CARCINOMAS OF PITUITARY GLAND	1	1	100	0		63	61	96.8254	6.34921
1 CARCINOMAS OF THYROID GLAND	597	569	95.3099	6.70017		2664	2630	98.7237	8.48348
1 CARCINOMAS OF PARATHYROID GLAND	5	4	80	100		12	11	91.6667	50
1 CARCINOMAS OF ADRENAL CORTEX	11	8	72.7273	36.3636		55	48	87.2727	45.4545
1 TUMOURS OF CENTRAL NERVOUS SYSTEM (CNS)	309	175	56.6343	43.3657		1695	1402	82.7139	18.7611
1 EMBRYONAL TUMOURS OF CNS	18	18	100	0		265	262	98.8679	0
1 LYMPHOID DISEASES	1646	1646	100	8.62697		7948	7908	99.4967	20.7348
1 ACUTE MYELOID LEUKEMIA AND RELATED PRECURSOR NEOPLASMS	366	366	100	10.6557		2256	2256	100	24.8227
1 MYELOID AND LYMPHOID NEOPLASMS	21	20	95.2381	100		142	141	99.2958	100
1 MYELOPROLIFERATIVE NEOPLASMS	109	109	100	0		581	581	100	0
1 MYELODYSPLASTIC SYNDROME AND MYELODYSPLASTIC/MYELOPROLIFERATIVE DISEASES	11	11	100	0		30	30	100	0
1 HISTIOCYTIC AND DENDRITIC CELL NEOPLASMS	5	5	100	0		10	10	100	0
NA: 0 number of cases
MV: Microscopically Verified
NOS: Not Otherwise Specified
